# Supplementary material for: On leveraging self-supervised learning for accurate HCV genotyping
Source: Sci Rep. 2024 Jul 5;14:15463. doi: 10.1038/s41598-024-64209-y (PMC11224313; doi:10.1038/s41598-024-64209-y)
Supplement: Supplementary file 1 — Supplementary Information. [file 41598_2024_64209_MOESM1_ESM.csv]

Accession
AF245951
AM265946
AM265945
AM265944
AM265943
AM265942
AM265941
AM265940
AM265939
AM265938
AM265947
AM265937
AM265935
AM265934
AM265933
AM265932
AM265931
AM265930
AM265929
AM265928
AM265927
AM265936
AM265948
AM265949
AM265950
AM265971
AM265970
AM265969
AM265968
AM265967
AM265966
AM265965
AM265964
AM265963
AM265962
AM265961
AM265960
AM265959
AM265958
AM265957
AM265956
AM265955
AM265954
AM265953
AM265952
AM265951
AM265926
AM265925
AM265924
AM265923
AM265897
AM265896
AM265895
AM265894
AM265893
AM265892
AM265891
AM265890
AM265889
AM265887
AM265886
AM265885
AM265884
AM265883
AM265882
AM265881
AM265880
AM265879
AM265878
AM265877
AM265898
AM265972
AM265899
AM265901
AM265922
AM265921
AM265920
AM265919
AM265918
AM265917
AM265916
AM265915
AM265914
AM265913
AM265912
AM265911
AM265910
AM265909
AM265908
AM265907
AM265906
AM265905
AM265904
AM265903
AM265902
AM265900
AM265973
AM265974
AM265975
AM266046
AM266045
AM266044
AM266043
AM266042
AM266041
AM266040
AM266039
AM266038
AM266037
AM266036
AM266035
AM266034
AM266033
AM266032
AM266031
AM266030
AM266029
AM266028
AM266027
AM266026
AM266047
AM266025
AM266048
AM266050
AM266071
AM266070
AM266069
AM266068
AM266067
AM266066
AM266065
AM266064
AM266063
AM266062
AM266061
AM266060
AM266059
AM266058
AM266057
AM266056
AM266055
AM266054
AM266053
AM266052
AM266051
AM266049
AM265876
AM266024
AM266022
AM265996
AM265995
AM265994
AM265993
AM265992
AM265991
AM265990
AM265989
AM265988
AM265987
AM265986
AM265985
AM265984
AM265983
AM265982
AM265981
AM265980
AM265979
AM265978
AM265977
AM265976
AM265997
AM266023
AM265998
AM266000
AM266021
AM266020
AM266019
AM266018
AM266017
AM266016
AM266015
AM266013
AM266012
AM266011
AM266010
AM266009
AM266008
AM266007
AM266006
AM266005
AM266004
AM266003
AM266002
AM266001
AM265999
AM265875
AM265874
AM265873
AM265747
AM265746
AM265745
AM265744
AM265743
AM265742
AM265741
AM265740
AM265739
AM265738
AM265737
AM265736
AM265735
AM265734
AM265733
AM265732
AM265731
AM265730
AM265729
AM265728
AM265727
AM265748
AM265726
AM265749
AM265751
AM265772
AM265771
AM265770
AM265769
AM265768
AM265767
AM265766
AM265765
AM265764
AM265763
AM265762
AM265761
AM265760
AM265759
AM265758
AM265757
AM265756
AM265755
AM265754
AM265753
AM265752
AM265750
AM265773
AM265725
AM265723
AM263284
AM263283
AM263282
AM263281
AM263280
AM263279
AM263275
AM263272
AM263268
AM263265
AM263259
AM263257
AM263256
AM263254
AM263252
AM263230
AM263228
AM263226
AM263220
AM263217
AM114100
AM263285
AM265724
AM263291
AM263296
AM265722
AM265721
AM265720
AM265719
AM265718
AM265717
AM265716
AM265715
AM265714
AM265713
AM265712
AM265711
AM265710
AM265709
AM265708
AM265707
AM265706
AM265705
AM265704
AM265703
AM265702
AM263292
AM266072
AM265774
AM265776
AM265847
AM265846
AM265845
AM265844
AM265843
AM265842
AM265841
AM265840
AM265839
AM265838
AM265837
AM265836
AM265835
AM265834
AM265833
AM265832
AM265831
AM265830
AM265829
AM265828
AM265827
AM265848
AM265826
AM265849
AM265851
AM265872
AM265871
AM265870
AM265869
AM265868
AM265867
AM265866
AM265865
AM265864
AM265863
AM265862
AM265861
AM265860
AM265859
AM265858
AM265857
AM265856
AM265855
AM265854
AM265853
AM265852
AM265850
AM265775
AM265825
AM265823
AM265797
AM265796
AM265795
AM265794
AM265793
AM265792
AM265791
AM265790
AM265789
AM265788
AM265787
AM265786
AM265785
AM265784
AM265783
AM265782
AM265781
AM265780
AM265779
AM265778
AM265777
AM265798
AM265824
AM265799
AM265801
AM265822
AM265821
AM265820
AM265819
AM265818
AM265817
AM265816
AM265815
AM265814
AM265813
AM265812
AM265811
AM265810
AM265809
AM265808
AM265807
AM265806
AM265805
AM265804
AM265803
AM265802
AM265800
AM266073
AM266074
AM266075
AM266347
AM266346
AM266345
AM266344
AM266343
AM266342
AM266341
AM266340
AM266339
AM266338
AM266337
AM266336
AM266335
AM266334
AM266333
AM266332
AM266331
AM266330
AM266329
AM266328
AM266327
AM266348
AM266326
AM266349
AM266372
AM266371
AM266370
AM266369
AM266368
AM266367
AM266366
AM266365
AM266364
AM266363
AM266362
AM266361
AM266360
AM266359
AM266358
AM266357
AM266356
AM266355
AM266354
AM266353
AM266352
AM266350
AM266373
AM266325
AM266323
AM266297
AM266296
AM266295
AM266294
AM266293
AM266292
AM266291
AM266290
AM266289
AM266288
AM266287
AM266286
AM266285
AM266284
AM266283
AM266282
AM266281
AM266280
AM266279
AM266278
AM266277
AM266298
AM266299
AM266301
AM266322
AM266321
AM266320
AM266319
AM266318
AM266317
AM266316
AM266315
AM266314
AM266313
AM266312
AM266311
AM266310
AM266309
AM266308
AM266307
AM266306
AM266305
AM266304
AM266303
AM266302
AM266300
AM266276
AM266374
AM266376
AM266447
AM266446
AM266445
AM266444
AM266443
AM266442
AM266441
AM266440
AM266439
AM266438
AM266437
AM266436
AM266435
AM266434
AM266433
AM266432
AM266431
AM266430
AM266429
AM266428
AM266427
AM266448
AM266426
AM266449
AM266451
AM266472
AM266471
AM266470
AM266469
AM266468
AM266467
AM266466
AM266465
AM266464
AM266463
AM266462
AM266461
AM266460
AM266459
AM266458
AM266457
AM266456
AM266455
AM266454
AM266453
AM266452
AM266450
AM266375
AM266425
AM266423
AM266397
AM266395
AM266394
AM266393
AM266392
AM266391
AM266390
AM266389
AM266388
AM266387
AM266386
AM266385
AM266384
AM266383
AM266382
AM266381
AM266380
AM266379
AM266378
AM266377
AM266398
AM266424
AM266399
AM266401
AM266422
AM266421
AM266420
AM266419
AM266418
AM266417
AM266416
AM266415
AM266414
AM266412
AM266411
AM266410
AM266408
AM266407
AM266406
AM266404
AM266403
AM266402
AM266400
AM075804
AM266275
AM266273
AM266146
AM266145
AM266144
AM266143
AM266142
AM266141
AM266140
AM266139
AM266138
AM266137
AM266136
AM266135
AM266134
AM266133
AM266132
AM266131
AM266130
AM266129
AM266128
AM266127
AM266147
AM266125
AM266148
AM266150
AM266171
AM266170
AM266169
AM266168
AM266167
AM266166
AM266165
AM266164
AM266163
AM266162
AM266161
AM266160
AM266159
AM266158
AM266157
AM266156
AM266155
AM266154
AM266153
AM266152
AM266151
AM266149
AM266172
AM266124
AM266122
AM266096
AM266095
AM266094
AM266093
AM266092
AM266091
AM266090
AM266089
AM266088
AM266087
AM266086
AM266085
AM266084
AM266083
AM266082
AM266081
AM266080
AM266079
AM266078
AM266077
AM266076
AM266097
AM266123
AM266098
AM266100
AM266121
AM266120
AM266119
AM266118
AM266117
AM266116
AM266115
AM266114
AM266113
AM266112
AM266111
AM266110
AM266109
AM266108
AM266107
AM266106
AM266105
AM266104
AM266103
AM266102
AM266101
AM266099
AM266274
AM266173
AM266175
AM266246
AM266245
AM266244
AM266243
AM266242
AM266241
AM266240
AM266239
AM266238
AM266237
AM266236
AM266235
AM266234
AM266233
AM266232
AM266231
AM266230
AM266229
AM266228
AM266227
AM266226
AM266247
AM266225
AM266248
AM266250
AM266272
AM266271
AM266270
AM266269
AM266267
AM266266
AM266265
AM266264
AM266263
AM266262
AM266261
AM266260
AM266259
AM266258
AM266257
AM266256
AM266255
AM266254
AM266253
AM266252
AM266251
AM266249
AM266174
AM266224
AM266222
AM266196
AM266195
AM266194
AM266193
AM266192
AM266191
AM266190
AM266189
AM266188
AM266187
AM266186
AM266185
AM266184
AM266183
AM266182
AM266181
AM266180
AM266179
AM266178
AM266177
AM266176
AM266197
AM266223
AM266198
AM266200
AM266221
AM266220
AM266219
AM266218
AM266217
AM266216
AM266215
AM266214
AM266213
AM266212
AM266211
AM266210
AM266209
AM266208
AM266207
AM266206
AM266205
AM266204
AM266203
AM266202
AM266201
AM266199
AM266473
AM075803
AM075801
AJ511064
AJ511063
AJ511062
AJ511061
AJ511060
AJ511059
AJ511057
AJ511056
AJ511055
AJ511053
AJ511052
AJ511051
AJ511050
AJ511049
AJ511048
AJ511047
AJ511046
AJ511045
AJ511054
AJ511066
AJ511067
AJ511068
AJ511089
AJ511088
AJ511087
AJ511086
AJ511085
AJ511084
AJ511083
AJ511082
AJ511081
AJ511078
AJ511077
AJ511076
AJ511075
AJ511074
AJ511072
AJ511071
AJ511070
AJ511044
AJ511043
AJ511042
AJ511041
AJ510956
AJ510954
AJ510953
AJ510952
AJ510951
AJ510944
AJ510942
AJ510941
AJ510940
AJ511090
AJ510958
AJ511019
AJ511039
AJ511038
AJ511037
AJ511036
AJ511035
AJ511034
AJ511033
AJ511032
AJ511031
AJ511030
AJ511029
AJ511028
AJ511026
AJ511025
AJ511024
AJ511023
AJ511022
AJ511021
AJ511020
AJ511018
AJ511091
AJ511092
AJ511093
AJ560384
AJ560383
AJ560382
AJ560381
AJ560380
AJ560379
AJ560378
AJ560377
AJ560376
AJ560375
AJ560374
AJ560373
AJ560372
AJ560371
AJ560370
AJ560369
AJ560368
AJ560367
AJ560366
AJ560365
AJ560364
AJ560385
AJ560363
AJ560386
AJ560388
AJ560409
AJ560408
AJ560407
AJ560406
AJ560405
AJ560404
AJ560403
AJ560402
AJ560401
AJ560400
AJ560399
AJ560398
AJ560397
AJ560396
AJ560395
AJ560394
AJ560393
AJ560392
AJ560391
AJ560390
AJ560389
AJ560387
AJ560362
AJ560360
AJ560334
AJ560333
AJ557444
AJ557443
AJ511257
AJ511256
AJ511255
AJ511106
AJ511105
AJ511104
AJ511100
AJ511098
AJ511097
AJ511095
AJ511094
AJ560335
AJ560361
AJ560336
AJ560338
AJ560359
AJ560358
AJ560357
AJ560356
AJ560355
AJ560354
AJ560353
AJ560352
AJ560351
AJ560350
AJ560349
AJ560348
AJ560347
AJ560346
AJ560345
AJ560344
AJ560343
AJ560342
AJ560341
AJ560340
AJ560339
AJ560337
AJ510934
AJ510932
AJ225286
AJ133099
AJ133098
AJ133097
AJ006333
AJ006322
AJ006319
AF551719
AF551711
AF551710
AF551709
AF551706
AJ225287
AF551705
AJ225288
AJ225290
AJ291260
AJ291247
AJ278830
AJ231494
AJ231493
AJ231491
AJ231489
AJ225303
AJ225302
AJ225301
AJ225300
AJ225299
AJ225298
AJ225297
AJ225296
AJ225295
AJ225293
AJ225292
AJ510797
AF551676
AF551675
AF551674
AF551673
AF551672
AF551671
AF551668
AF551667
AF551666
AF551664
AF551663
AF551662
AF551661
AF551659
AF551658
AF551657
AF551656
AF551677
AF551678
AF551680
AF551699
AF551693
AF551689
AF551687
AF551686
AF551684
AF551683
AF551681
AF551679
AJ560410
AJ510798
AJ510800
AJ510876
AJ510875
AJ510874
AJ510873
AJ510872
AJ510871
AJ510870
AJ510868
AJ510866
AJ510865
AJ510864
AJ510863
AJ510862
AJ510856
AJ510855
AJ510854
AJ510853
AJ510852
AJ510877
AJ510880
AJ510931
AJ510892
AJ510891
AJ510890
AJ510887
AJ510886
AJ510885
AJ510883
AJ510881
AJ510849
AJ510820
AJ510818
AJ510817
AJ510815
AJ510814
AJ510813
AJ510811
AJ510809
AJ510807
AJ510805
AJ510801
AJ510822
AJ510823
AJ510825
AJ510844
AJ510840
AJ510839
AJ510838
AJ510837
AJ510836
AJ510835
AJ510834
AJ510833
AJ510831
AJ510830
AJ510829
AJ510828
AJ510827
AJ510826
AJ510824
AJ560411
AJ560412
AJ560413
AJ715780
AJ715779
AJ715778
AJ715777
AJ715776
AJ715775
AJ715774
AJ715773
AJ715772
AJ715771
AJ715770
AJ715769
AJ715768
AJ715767
AJ715766
AJ715765
AJ715764
AJ715763
AJ715762
AJ715761
AJ715760
AJ715781
AJ715759
AJ715782
AJ715784
AJ812402
AJ812401
AJ812400
AJ812399
AJ812398
AJ812397
AJ812396
AJ812371
AJ812370
AJ812369
AJ812368
AJ812367
AJ812366
AJ812365
AJ781124
AJ781121
AJ781120
AJ781119
AJ781118
AJ781117
AJ715783
AJ812403
AJ715758
AJ715756
AJ715730
AJ715729
AJ715728
AJ715727
AJ715726
AJ715725
AJ715724
AJ715723
AJ582135
AJ582134
AJ582133
AJ582132
AJ582131
AJ582127
AJ560620
AJ560619
AJ560618
AJ560617
AJ560616
AJ560615
AJ560614
AJ715731
AJ715757
AJ715732
AJ715734
AJ715755
AJ715754
AJ715753
AJ715752
AJ715751
AJ715750
AJ715749
AJ715748
AJ715747
AJ715746
AJ715745
AJ715744
AJ715743
AJ715742
AJ715741
AJ715740
AJ715739
AJ715738
AJ715737
AJ715736
AJ715735
AJ715733
AJ560613
AJ812404
AJ812406
AM055844
AM055842
AM055841
AJ880737
AJ880724
AJ880722
AJ880720
AJ880719
AJ880714
AJ880706
AJ880704
AJ880701
AJ880697
AJ812545
AJ812542
AJ812541
AJ812539
AJ812537
AJ812536
AJ812535
AJ812534
AM055851
AJ812533
AM055854
AM055867
AM075800
AM075799
AM075798
AM075797
AM075796
AM075795
AM075794
AM055922
AM055920
AM055919
AM055907
AM055906
AM055903
AM055896
AM055894
AM055893
AM055881
AM055880
AM055877
AM055870
AM055868
AM055855
AJ812405
AJ812532
AJ812530
AJ812493
AJ812450
AJ812449
AJ812448
AJ812447
AJ812446
AJ812445
AJ812444
AJ812419
AJ812417
AJ812416
AJ812415
AJ812413
AJ812411
AJ812409
AJ812408
AJ812407
AJ812494
AJ812531
AJ812495
AJ812498
AJ812529
AJ812528
AJ812516
AJ812515
AJ812514
AJ812513
AJ812512
AJ812511
AJ812510
AJ812509
AJ812508
AJ812507
AJ812506
AJ812505
AJ812503
AJ812502
AJ812501
AJ812500
AJ812499
AJ812496
AM075802
AJ560612
AJ560610
AJ560484
AJ560483
AJ560482
AJ560481
AJ560480
AJ560479
AJ560478
AJ560477
AJ560476
AJ560475
AJ560474
AJ560473
AJ560472
AJ560471
AJ560470
AJ560469
AJ560468
AJ560467
AJ560466
AJ560465
AJ560464
AJ560485
AJ560463
AJ560486
AJ560488
AJ560509
AJ560508
AJ560507
AJ560506
AJ560505
AJ560504
AJ560503
AJ560502
AJ560501
AJ560500
AJ560499
AJ560498
AJ560497
AJ560496
AJ560495
AJ560494
AJ560493
AJ560492
AJ560491
AJ560490
AJ560489
AJ560487
AJ560510
AJ560462
AJ560460
AJ560434
AJ560433
AJ560432
AJ560431
AJ560430
AJ560429
AJ560428
AJ560427
AJ560426
AJ560425
AJ560424
AJ560423
AJ560422
AJ560421
AJ560420
AJ560419
AJ560418
AJ560417
AJ560416
AJ560415
AJ560414
AJ560435
AJ560461
AJ560436
AJ560438
AJ560459
AJ560458
AJ560457
AJ560456
AJ560455
AJ560454
AJ560453
AJ560452
AJ560451
AJ560450
AJ560449
AJ560448
AJ560447
AJ560446
AJ560445
AJ560444
AJ560443
AJ560442
AJ560441
AJ560440
AJ560439
AJ560437
AJ560611
AJ560511
AJ560513
AJ560584
AJ560583
AJ560582
AJ560581
AJ560580
AJ560579
AJ560578
AJ560577
AJ560576
AJ560575
AJ560574
AJ560573
AJ560572
AJ560571
AJ560570
AJ560569
AJ560568
AJ560567
AJ560566
AJ560565
AJ560564
AJ560585
AJ560563
AJ560586
AJ560588
AJ560609
AJ560608
AJ560607
AJ560606
AJ560605
AJ560604
AJ560603
AJ560602
AJ560601
AJ560600
AJ560598
AJ560597
AJ560596
AJ560595
AJ560594
AJ560593
AJ560592
AJ560591
AJ560590
AJ560589
AJ560587
AJ560512
AJ560562
AJ560560
AJ560534
AJ560533
AJ560532
AJ560531
AJ560530
AJ560529
AJ560528
AJ560527
AJ560526
AJ560525
AJ560524
AJ560523
AJ560522
AJ560521
AJ560520
AJ560519
AJ560518
AJ560517
AJ560516
AJ560515
AJ560514
AJ560535
AJ560561
AJ560536
AJ560538
AJ560559
AJ560558
AJ560557
AJ560556
AJ560555
AJ560554
AJ560553
AJ560552
AJ560551
AJ560550
AJ560549
AJ560548
AJ560547
AJ560546
AJ560545
AJ560544
AJ560543
AJ560542
AJ560541
AJ560540
AJ560539
AJ560537
AF551655
AM266474
AM266476
AM273699
AM273698
AM273697
AM273696
AM273695
AM273694
AM273693
AM273692
AM273691
AM273700
AM273690
AM273688
AM273687
AM273686
AM273685
AM273684
AM273683
AM273682
AM273681
AM273680
AM273689
AM273701
AM273702
AM273703
AM273740
AM273739
AM273738
AM273737
AM273736
AM273735
AM273734
AM273733
AM273716
AM273715
AM273714
AM273713
AM273712
AM273711
AM273710
AM273709
AM273708
AM273707
AM273706
AM273705
AM273704
AM273679
AM273678
AM273677
AM273676
AM273650
AM273649
AM273648
AM273647
AM273646
AM273645
AM273644
AM273643
AM273642
AM273641
AM273640
AM273639
AM273638
AM273637
AM273636
AM273635
AM273634
AM273633
AM273632
AM273631
AM273630
AM273651
AM273741
AM273652
AM273654
AM273675
AM273674
AM273673
AM273672
AM273671
AM273670
AM273669
AM273668
AM273667
AM273666
AM273665
AM273663
AM273662
AM273661
AM273660
AM273659
AM273658
AM273657
AM273656
AM273655
AM273653
AM273742
AM273743
AM273744
AM273927
AM273926
AM273925
AM273924
AM273923
AM273922
AM273921
AM273920
AM273919
AM273918
AM273917
AM273916
AM273915
AM273914
AM273913
AM273912
AM273911
AM273910
AM273909
AM273908
AM273907
AM273928
AM273906
AM273929
AM273931
AM273952
AM273951
AM273950
AM273949
AM273948
AM273947
AM273946
AM273945
AM273944
AM273943
AM273942
AM273941
AM273940
AM273939
AM273938
AM273937
AM273936
AM273935
AM273934
AM273933
AM273932
AM273930
AM273629
AM273905
AM273903
AM273765
AM273764
AM273763
AM273762
AM273761
AM273760
AM273759
AM273758
AM273757
AM273756
AM273755
AM273754
AM273753
AM273752
AM273751
AM273750
AM273749
AM273748
AM273747
AM273746
AM273745
AM273766
AM273904
AM273767
AM273769
AM273902
AM273901
AM273900
AM273899
AM273898
AM273897
AM273896
AM273895
AM273894
AM273893
AM273892
AM273891
AM273890
AM273889
AM273888
AM273774
AM273772
AM273771
AM273770
AM273768
AM273628
AM273627
AM273626
AM273405
AM273404
AM273403
AM273402
AM273401
AM273400
AM273399
AM273398
AM273397
AM273396
AM273395
AM273394
AM273393
AM273392
AM273391
AM273390
AM273389
AM273388
AM273387
AM273386
AM273385
AM273406
AM273384
AM273407
AM273409
AM273525
AM273524
AM273523
AM273522
AM273521
AM273520
AM273519
AM273518
AM273517
AM273516
AM273515
AM273514
AM273418
AM273417
AM273416
AM273415
AM273414
AM273413
AM273412
AM273411
AM273410
AM273408
AM273526
AM273383
AM273381
AM273355
AM273354
AM273353
AM273352
AM273351
AM273350
AM273349
AM273348
AM273347
AM273346
AM273345
AM273344
AM273343
AM273342
AM273341
AM273340
AM273339
AM273338
AM273337
AM273336
AM273335
AM273356
AM273382
AM273357
AM273359
AM273380
AM273379
AM273378
AM273377
AM273376
AM273375
AM273374
AM273373
AM273372
AM273371
AM273370
AM273369
AM273368
AM273367
AM273366
AM273365
AM273364
AM273363
AM273362
AM273361
AM273360
AM273358
AM273953
AM273527
AM273529
AM273600
AM273599
AM273598
AM273597
AM273596
AM273595
AM273594
AM273593
AM273592
AM273591
AM273590
AM273589
AM273588
AM273587
AM273586
AM273585
AM273584
AM273583
AM273582
AM273581
AM273580
AM273601
AM273602
AM273604
AM273625
AM273624
AM273623
AM273622
AM273621
AM273620
AM273619
AM273618
AM273617
AM273616
AM273615
AM273614
AM273613
AM273612
AM273611
AM273610
AM273609
AM273608
AM273607
AM273606
AM273605
AM273603
AM273528
AM273578
AM273576
AM273550
AM273549
AM273548
AM273547
AM273546
AM273545
AM273544
AM273543
AM273542
AM273541
AM273540
AM273539
AM273538
AM273537
AM273536
AM273535
AM273534
AM273533
AM273532
AM273531
AM273530
AM273551
AM273577
AM273552
AM273554
AM273575
AM273574
AM273573
AM273572
AM273571
AM273570
AM273569
AM273568
AM273567
AM273566
AM273565
AM273564
AM273563
AM273562
AM273561
AM273560
AM273559
AM273558
AM273557
AM273556
AM273555
AM273553
AM273954
AM273955
AM273956
AM279829
AM279828
AM279827
AM279826
AM279825
AM279824
AM279823
AM279822
AM279821
AM279820
AM279819
AM279818
AM279817
AM279816
AM279815
AM279814
AM279813
AM279812
AM279830
AM279831
AM279833
AM279930
AM279929
AM279928
AM279927
AM279926
AM279925
AM279924
AM279923
AM279922
AM279921
AM279920
AM279843
AM279842
AM279841
AM279840
AM279839
AM279838
AM279837
AM279836
AM279835
AM279834
AM279832
AM279931
AM275245
AM275244
AM275243
AM275242
AM275241
AM275240
AM275239
AM275238
AM275237
AM275236
AM275235
AM275234
AM275233
AM275232
AM275231
AM275230
AM275229
AM275228
AM275227
AM275226
AM275225
AM275246
AM275247
AM275249
AM279712
AM275266
AM275265
AM275264
AM275263
AM275262
AM275261
AM275260
AM275259
AM275258
AM275257
AM275256
AM275255
AM275254
AM275253
AM275252
AM275251
AM275250
AM275248
AM275224
AM279932
AM279934
AM280005
AM280004
AM280003
AM280002
AM280001
AM280000
AM279999
AM279998
AM279997
AM279996
AM279995
AM279994
AM279993
AM279992
AM279991
AM279990
AM279989
AM279988
AM279987
AM279986
AM279985
AM280006
AM279984
AM280007
AM280009
AM280250
AM280249
AM280248
AM280247
AM280246
AM280245
[truncated: 41,363 more rows]
